# Supplementary material for: The Arabidopsis transcription factor ABIG1 relays ABA signaled growth inhibition and drought induced senescence
Source: eLife. 2016 Oct 4;5:e13768. doi: 10.7554/eLife.13768 (PMC5050019; doi:10.7554/eLife.13768)
Supplement: Supplementary file 1. — (A) RNA sequence data for genes showing up-regulation in response to estradiol induction of XVE:ABIG1 plants. (B) RNA sequence data for genes showing down-regulation in response to estradiol induction of XVE:ABIG1 plants. (C) Expression of cytokinin network genes in response to estradiol induced activation of ABIG1. (D) Expression of ethylene network genes in response to estradiol induced activation of ABIG1. (E) Expression of abscisic acid network genes in response to estradiol induced activation of ABIG1. (F) Expression of chlorophyll degradation network genes in response to estradiol induced activation of ABIG1. (G) Expression of jasmonate network genes in response to estradiol induced activation of ABIG1. (H) Sequence of primers used for genotyping and for Q-RT-PCR. DOI: http://dx.doi.org/10.7554/eLife.13768.015 [file elife-13768-supp1.xlsx]

## Sheet: SFile1A
Supplemental File1A. RNA seq data for genes up-regulated in response to estradiol induction of XVE:ABIG1 plants.
	ANOVA									Expression in FPKM (normalized)
										WT									ESTAIG1
geneID	sigma2 genotype	F genotype	p genotype	sigma2 time	F time	p time	sigma2 gxt	F gxt	p gxt	0 minutes			60 minutes			120 minutes			0 minutes			60 minutes			120 minutes		locus	symbol	Gene Model Description
AT2G07676	80	0.93	0.356	150	1.77	0.215	1500	17.33	0.000399	50.221	68.98	72.293	62.379	74.229	80.46	48.413	28.044	45.572	43.899	32.659	46.988	45.415	61.192	50.224	76.444	80.04	AT2G07676		unknown protein
AT2G07825	1900	0.46	0.513	11000	2.57	0.121	20000	4.86	0.031	142.429	314.441	274.397	259.938	367.798	330.387	271.837	159.079	225.359	230.476	133.637	116.615	203.575	315.855	203.104	383.899	327.748	AT2G07825		unknown protein
AT2G12020	0.039	0.13	0.725	0.2	0.69	0.523	4.6	15.52	0.001	1.839	2.224	3.063	2.691	3.662	3.327	2.152	1.023	1.251	2.485	1.326	1.778	1.429	2.237	1.579	3.291	3.982	AT2G12020		transposable element gene; gypsy-like retrotransposon family
AT2G12905	140	1.22	0.293	780	6.57	0.013	1200	10.04	0.003	14.219	26.272	25.195	21.501	52.439	45.96	35.601	26.466	28.229	14.491	19.24	45.428	16.54	28.775	22.855	70.96	73.661	AT2G12905		unknown protein
AT2G13146	670	0.15	0.704	29000	6.57	0.013	48000	10.9	0.002	122.186	212.096	256.66	238.763	451.039	292.053	288.483	176.439	241.921	138.887	147.621	194.864	116.861	227.438	184.234	451.419	464.616	AT2G13146		Pseudogene of AT2G12905
AT2G21450	0.28	2.07	0.178	0.79	5.93	0.018	1.8	13.68	0.001	1.857	0.605	0.559	0.881	0.824	0.677	0.68	0.473	0.893	0.383	0.885	0.639	0.696	0.343	0.792	2.322	2.608	AT2G21450	CHR34	chromatin remodeling 34 (CHR34);
AT2G21460	1.4	176.19	0	0.32	39.01	0	0.42	51.82	2.52e-06	0.049	0.032	0.035	0.024	0.024	0.008	0.011	0.023	0.053	0.432	0.532	0.164	0.389	0.358	0.305	1.438	1.278	AT2G21460		transposable element gene; copia-like retrotransposon family
AT2G36792	13	6.56	0.026	49	25.42	0	24	12.51	0.001	3.133	1.074	0.802	1.197	1.562	0.697	3.981	2.579	3.88	1.573	2.107	1	1.619	0.442	1.883	8.309	13.716	AT2G36792		Potential natural antisense gene, locus overlaps with AT2G36790
AT2G36800	50	10.23	0.008	91	18.46	0	60	12.2	0.002	8.058	4.361	3.114	3.099	4.075	4.322	9.259	4.919	5.213	4.85	6.519	7.225	3.336	3.611	5.421	15.558	22.279	AT2G36800	DOGT1	Encodes a DON-Glucosyltransferase. The UGT73C5 glucosylates both brassinolide and castasterone in the 23-O position.
AT3G13960	0.72	8.07	0.016	0.94	10.45	0.003	1.1	12.77	0.001	0.717	1.008	0.512	0.885	0.608	0.99	1.163	0.695	0.547	0.642	0.844	0.447	1.292	0.872	0.677	2.818	2.045	AT3G13960	GRF5	Growth regulating factor encoding transcription activator. Involved in leaf development and expressed in root, shoot and flower.
AT3G33004	0.39	0.28	0.604	3.7	2.67	0.114	12	8.45	0.006	2.164	2.943	3.498	2.371	6.486	4.499	3.628	2.125	2.703	2.748	2.396	3.017	1.75	3.29	2.72	5.5	8.054	AT3G33004		pseudogene, DNA-directed RNA polymerase beta-chain
AT3G41762	7500	0.98	0.344	6000	0.79	0.479	39000	5.09	0.027	138.499	281.298	359.911	187.072	361.58	418.845	240.258	139.947	124.952	231.9	56.144	106.564	182.243	198.924	204.058	289.334	396.143	AT3G41762		unknown protein.
AT3G61028	4.1	22.79	0.001	4	22.36	0	5.3	29.89	3.57e-05	0.587	0.609	0.473	0.694	0.222	0.247	0.17	0.699	0.562	0.527	0.373	0.525	0.833	0.597	0.592	4.99	3.196	AT3G61028		Putative endonuclease or glycosyl hydrolase
AT4G01870	5.1	22.24	0.001	5.6	24.06	0	3.7	15.93	0.001	1.668	1.128	1.111	1.458	1.569	1.515	2.538	1.609	1.543	1.508	1.087	1.754	2.571	1.415	2.639	4.682	5.722	AT4G01870		tolB protein-related
AT4G04490	0.12	3.06	0.108	0.92	24.47	0	0.17	4.52	0.037	0.266	0.243	0.211	0.423	0.275	0.467	0.903	0.693	0.706	0.147	0.368	0.5	0.474	0.237	0.442	1.071	1.803	AT4G04490	CRK36	Encodes a cysteine-rich receptor-like protein kinase.
AT4G17090	1900	4.12	0.067	1600	3.56	0.064	1900	4.25	0.043	31.416	39.685	62.134	60.88	34.382	58.934	51.594	29.336	30.682	45.682	17.027	21.908	49.98	82.309	115.895	71.468	119.158	AT4G17090	CT-BMY	Encodes a beta-amylase targeted to the chloroplast. Transgenic BMY8 RNAi lines fail to accumulate maltose during cold shock suggesting that maltose accumulation coincides with BMY8 expression. Apart from maltose, the sugar content of the RNAi lines were similar to wildtype (glucose and sucrose unaffected).
AT4G23200	0.73	24.96	0	0.51	17.46	0	0.29	9.9	0.003	0.259	0.137	0.262	0.403	0.28	0.252	0.383	0.47	0.467	0.508	0.457	0.235	0.78	0.447	0.513	1.787	1.174	AT4G23200	CRK12	Encodes a cysteine-rich receptor-like protein kinase.
AT4G37790	3400000	131.43	0	1600000	62.6	0	2100000	80.94	2.63e-07	6.733	7.461	6.352	6.069	7.431	6.721	7.732	5.478	6.1	14.385	10.421	10.149	472.868	1171.03	594.102	2423.49	2554.54	AT4G37790	HAT22	Encodes homeobox protein HAT22, member of the HD-Zip II family.
AT5G02760	910	8.88	0.013	860	8.41	0.006	900	8.77	0.005	32.146	19.254	32.732	31.832	22.15	31.665	34.635	14.791	17.59	24.56	9.839	12	43.842	76.056	68.87	43.011	49.595	AT5G02760		Protein phosphatase 2C family protein
AT5G27030	19	57.85	0	16	48.7	0	18	54.32	1.99e-06	2.006	1.451	1.683	1.751	2.375	1.6	1.885	1.846	2.458	2.07	2.421	2.279	2.781	2.186	2.264	10.122	7.858	AT5G27030	TPR3	TOPLESS-related 3 (TPR3)
AT5G43450	72	12.95	0.004	200	35.79	0	120	21.71	0.000152	6.836	3.349	2.899	4.76	6.014	5.901	8.6	6.188	10.345	4.301	4.598	4.966	5.293	5.225	6.647	20.865	29.888	AT5G43450		encodes a protein whose sequence is similar to ACC oxidase
AT5G59390	0.084	0.95	0.35	0.45	5.07	0.028	0.96	10.86	0.002	1.431	0.644	0.725	0.615	1.22	0.754	1.033	0.552	0.717	0.735	0.489	0.552	0.466	0.848	0.853	1.74	2.282	AT5G59390		XH/XS domain-containing protein
AT5G65310	300	23.53	0.001	110	8.88	0.005	180	13.98	0.001	10.45	14.635	15.872	15.819	10.623	15.17	13.855	8.415	8.233	12.028	7.705	10.958	20.453	30.181	29.685	25.502	31.622	AT5G65310	HB5	Encodes a class I HDZip (homeodomain-leucine zipper) protein that is a positive regulator of ABA-responsiveness, mediating the inhibitory effect of ABA on growth during seedling establishment.

## Sheet: Sfile1B
Supplemental File 1B. RNA seq data for genes down-regulated in response to estradiol induction of XVE:ABIG1 plants.
	ANOVA									Expression in FPKM (normalized)
										WT									ESTAIG1
geneID	sigma2 genotype	F genotype	p genotype	sigma2 time	F time	p time	sigma2 gxt	F gxt	p gxt	0 minutes			60 minutes			120 minutes			0 minutes			60 minutes			120 minutes		locus	symbol	Gene Model Description
AT1G06160	5.2	0.93	0.355	44	7.8	0.008	73	13.11	0.001	6.272	10.537	8.096	9.107	4.156	5.057	8.663	12.99	10.83	19.214	14.666	13.031	5.336	8.113	9.098	4.03	2.687	AT1G06160	ORA59	encodes a member of the ERF (ethylene response factor) subfamily B-3 of ERF/AP2 transcription factor family.
AT1G11190	0.17	0.83	0.381	1.6	7.72	0.008	0.92	4.43	0.039	2.329	2.173	1.996	2.215	1.035	1.715	1.237	2.03	2.796	2.598	2.77	2.731	1.374	1.725	0.967	0.848	0.95	AT1G11190	BFN1	Encodes a bifunctional nuclease that acts on both RNA and DNA involved in nucleic acid degradation to facilitate nucleotide and phosphate recovery during senescence.
AT1G66700	0.036	0.15	0.708	0.023	0.1	0.91	2.3	9.26	0.004	0.992	0.26	1.126	1.231	1.138	1.228	1.33	2.418	2.37	1.035	2.179	2.545	1.119	1.632	1.789	0.608	0.58	AT1G66700	PXMT1	A member of the Arabidopsis SABATH methyltransferase gene family. Encodes PXMT1, a methyltransferase that methylates 1,7-paraxanthine.
AT1G67910	54	11.8	0.006	78	16.82	0	42	9.07	0.005	17.962	14.519	15.585	15.479	10.709	12.441	10.577	16.762	16.855	16.095	19.589	17.281	8.177	8.188	7.684	4.789	5.845	AT1G67910		unknown protein
AT1G76650	1.3	3.96	0.072	5.2	15.88	0.001	1.7	5.31	0.024	0.981	1.367	1.297	0.534	0.534	0.185	0.382	0.657	0.726	1.47	3.382	3.945	0.376	0.328	0.212	0.279	0.367	AT1G76650	CML38	calmodulin-like 38 (CML38)
AT2G24850	160	12.38	0.005	25	1.93	0.191	57	4.46	0.038	3.498	2.488	2.701	4.583	4.98	2.196	3.654	5.494	4.434	24.241	8.813	12.269	8.826	8.654	9.099	5.115	2.351	AT2G24850	TAT3	Encodes a tyrosine aminotransferase that is responsive to treatment with jasmonic acid.
AT2G26010	140	12.96	0.004	21	1.93	0.191	77	7.04	0.011	2.367	2.163	1.588	3.161	1.592	1.56	2.381	6.983	5.819	16.42	16.57	9.117	7.11	14.575	3.105	3.011	0.835	AT2G26010	PDF1.3	Predicted to encode a PR (pathogenesis-related) protein.
AT3G26830	0.059	0.06	0.804	1.8	2.03	0.178	13	14.54	0.001	1.294	1.475	1.448	1.959	2.245	1.668	3.381	5.848	5.368	5.559	4.526	2.199	2.099	2.918	2.937	1.198	1.446	AT3G26830	PAD3	Mutations in pad3 are defective in biosynthesis of the indole derived phytoalexin camalexin. Encodes a cytochrome P450 enzyme that catalyzes the conversion of dihydrocamalexic acid to camalexin.
AT3G29970	130	13.67	0.004	100	10.42	0.003	59	6	0.017	3.114	4.85	4.143	2.178	1.928	2.068	1.832	3.009	1.517	16.361	23.488	9.442	3.546	5.637	2.447	3.658	2.276	AT3G29970		B12D protein
AT4G19830	0.24	1.34	0.271	1	5.77	0.019	1.4	7.57	0.009	1.235	1.749	1.187	1.345	1.46	1.27	2.093	0.717	1.565	2.229	2.775	2.697	1.966	0.862	1.312	0.699	0.586	AT4G19830		FKBP-like peptidyl-prolyl cis-trans isomerase family protein
AT4G24972	0.77	2.9	0.116	0.26	0.99	0.402	2.3	8.77	0.005	1.56	2.122	1.388	2.202	1.409	1.503	2.423	2.676	2.799	1.39	3.351	2.222	1.692	1.614	1.1	0.514	0.776	AT4G24972	TPD1	Encodes a novel small protein which is similar to proteins of unknown function from other plant species. TPD1 is involved in cell specification during anther and pollen development. Identified in a screen for male steriles. Mutants lack tapetal cells and have an increased number of microsporocytes
AT4G27470	0.63	2.47	0.144	1.2	4.91	0.03	1.2	4.55	0.036	1.134	0.947	1.274	0.67	1.383	1.017	0.734	1.809	0.693	1.483	3.215	2.644	0.869	0.925	1.106	0.504	0.917	AT4G27470	RMA3	Encodes a RING finger E3 ubiquitin ligase.
AT4G29190	3.9	1.91	0.195	14	6.84	0.012	12	5.92	0.018	2.028	2.781	1.94	1.665	1.464	2.005	1.777	2.98	2.787	2.811	9.162	7.18	1.117	0.824	0.933	1.598	1.343	AT4G29190	OZF2	Zinc finger C-x8-C-x5-C-x3-H type family protein
AT4G36850	0.28	0	0.952	1800	24.3	0	680	9.42	0.004	51.085	51.201	46.223	40.78	26.173	26.052	40.923	40.957	36.751	81.573	75.487	50.601	25.979	34.357	21.712	15.741	12.634	AT4G36850		PQ-loop repeat family protein / transmembrane family protein
AT5G10300	0.73	3.89	0.074	1.9	9.89	0.003	0.9	4.82	0.031	2.045	1.858	2.227	2.522	2.451	2.01	0.753	2.492	1.737	2.982	3.027	3.533	2.381	2.331	2.797	1.148	1.205	AT5G10300	MES5	Encodes a protein with R-selective hydroxynitrile lyase activity. It has similarity to the SABP2 methyl salicylate esterase from tobacco.
AT5G44430	9	24.74	0	1.3	3.46	0.068	2.6	7.15	0.01	0	0.357	0	0	0	0.18	0.25	0.261	0.482	3.02	2.268	2.119	2.291	2.918	0.413	0	0	AT5G44430	PDF1.2c	Predicted to encode a PR (pathogenesis-related) protein.
AT5G45340	0.00076	0	0.964	11	30.37	0	1.6	4.28	0.042	3.62	5.137	4.334	4.289	2.429	3.911	2.573	2.294	2.183	5.162	6.031	4.842	2.41	2.875	2.645	1.608	1.671	AT5G45340	CYP707A3	Encodes a protein with ABA 8'-hydroxylase activity; involved in ABA catabolism. Mutant analyses show that disruption in the gene results in more drought tolerance whereas overexpression results in increased transpiration rate and reduced drought tolerance. Gene involved in postgermination growth.

## Sheet: Sfile1C
Supplemental File 1C. Expression of Cytokinin Network Genes in Response to Estradiol Induced Activation of ABIG1.
Two Way ANOVA								Gene Expression in FPKM
								0 minutes estradiol			60 minutes estradiol			120 minutes estradiol			0 minutes estradiol			60 minutes estradiol			120 minutes estradiol
geneID	gene name	Genotype F	Genotype p	Time F	Time p	GxT F	GxT p(1)	WT1	WT2	WT3	WT4	WT5	WT6	WT7	WT8	WT9	EST:ABIG1 1	EST:ABIG1 2	EST:ABIG1 3	EST:ABIG1 4	EST:ABIG1 5	EST:ABIG1 6	EST:ABIG1 7	EST:ABIG1 8
AT1G03430	AHP5	0.23	0.64	0.06	0.941	0.05	0.948	0.774	0.402	0.596	0.337	1.09	0.35	0.641	0.906	0.454	0.435	0.351	1.156	0.771	0.505	0.938	0.917	0.462
AT1G10470	ARR4	0.07	0.793	0.92	0.427	1.46	0.273	1.154	1.063	0.92	0.998	1.163	0.631	1.669	1.521	0.989	0.913	1.147	1.333	0.801	1.445	1.035	0.776	1.245
AT1G19050	ARR7	2.14	0.171	9.92	0.003	2.68	0.113	3.133	2.711	2.005	2.954	4.532	3.381	2.596	4.011	4.201	2.422	2.265	2.574	4.434	6.515	5.055	4.219	3.119
AT1G27320	HK3	0.16	0.694	10.99	0.002	4.06	0.048	19.892	21.416	20.535	20.059	17.061	19.992	15.956	13.986	14.873	19.004	17.998	15.865	18.332	23.376	20.475	15.783	17.24
AT1G67110	CYP735A2	0.04	0.852	0.34	0.719	0.34	0.719	2.911	1.279	1.838	1.742	2.636	1.81	1.913	2.003	2.247	1.561	1.23	2.359	1.67	1.056	3.111	2.181	2.669
AT1G75450	CKX5	3.95	0.072	0.02	0.976	1.4	0.287	0.61	0.517	0.878	1.128	0.619	0.997	0.373	0.956	0.959	0.486	0.517	0.981	0.365	0.466	0.533	0.568	0.527
AT2G01760	RR14	0.02	0.89	2.69	0.112	1.85	0.203	1.297	0.713	0.857	1.358	1.675	0.967	1.657	0.906	1.091	1.118	1.024	0.906	1.186	1.192	0.833	1.765	1.483
AT2G01830	WOL	1.46	0.252	4.33	0.041	1.21	0.335	5.556	7.279	6.534	4.56	6.319	5.116	4.831	5.969	6.176	5.594	6.476	5.185	4.684	4.502	4.671	6.316	5.881
AT2G25180	RR12	0.01	0.916	0.8	0.472	1.62	0.241	3.565	3.826	3.246	2.773	3.532	3.732	3.868	3.189	3.138	2.933	2.776	3.725	4.302	3.209	4.452	2.524	3.744
AT2G27760	IPT2	2.51	0.141	1.66	0.235	0.94	0.42	9.297	11.706	11.057	9.689	7.206	7.432	8.019	7.828	6.833	10.825	6.485	5.044	5.908	10.293	6.998	7.753	5.352
AT2G40670	RR16	0.59	0.46	2.07	0.173	4.98	0.029	0.51	0.605	0.391	0.472	0.775	0.535	1.015	0.877	1.406	0.647	0.944	0.769	0.656	0.608	0.521	0.895	0.142
AT2G41310	RR3	0.19	0.669	8.58	0.006	0.26	0.772	8.073	11.594	13.028	8.037	6.318	6.279	3.989	8.944	8.034	8.634	11.987	11.614	5.167	9.359	5.403	5.108	5.245
AT3G16360	AHP4	1.98	0.187	0.96	0.413	6.31	0.015	0.803	0.446	0.346	0.871	0.327	0.799	0.78	1.455	1.081	0.597	1.214	0.876	0.596	0.511	0.259	0.359	0.276
AT3G16857	RR1	0.03	0.858	5.16	0.026	2.49	0.128	8.343	10.884	8.639	5.951	8.438	7.056	9.458	7.825	8.419	9.616	10.639	9.084	9.507	8.179	6.927	6.383	7.124
AT3G21510	AHP1	0	0.965	0.99	0.402	2.59	0.12	2.963	3.297	3.953	3.773	2.588	3.019	2.583	4.051	5.961	4.419	5.822	4.069	2.405	5.25	1.874	2.191	2.375
AT3G29350	AHP2	1.08	0.321	0.12	0.884	2.5	0.127	3.792	1.416	2.06	2.225	4.607	2.578	3.967	3.291	4.019	3.951	3.572	4.606	2.9	3.923	3.515	2.319	3.629
AT3G48100	RR5	0.39	0.545	1.24	0.326	0.48	0.629	1.222	0.772	1.196	0.836	1.185	1.282	0.51	0.987	0.853	0.75	1.236	2.035	1.028	0.663	1.202	0.647	1.196
AT3G57040	ARR9	0.11	0.748	0.66	0.538	0.09	0.919	6.065	4.67	4.757	4.128	4.881	4.878	5.878	3.131	5.425	4.621	5.849	5.499	5.186	4.613	4.892	4.144	5.198
AT3G63110	IPT3	5.31	0.042	2.05	0.175	2.66	0.114	5.895	8.154	5.786	6.324	5.724	6.379	6.317	8.036	6.784	6.152	6.714	7.124	5.615	4.83	5.646	4.864	5.05
AT3G63440	CKX6	12.18	0.005	3.5	0.067	4.91	0.03	2.238	2.07	2.347	2.602	2.706	1.938	2.072	2.46	2.084	2.832	2.332	2.005	3.429	2.995	2.359	4.299	3.441
AT4G16110	RR2	1.15	0.307	2.93	0.096	0.19	0.832	3.14	3.92	3.772	3.499	3.208	3.22	2.636	2.972	3.669	3.274	3.125	3.552	3.478	3.423	2.799	2.814	2.787
AT4G29740	CKX4	0.1	0.756	1.46	0.274	0.74	0.499	0.725	0.548	0.7	0.82	0.672	0.911	1.005	0.905	1.095	0.314	1.084	1.317	0.79	0.651	0.765	1.054	0.887
AT4G31920	RR10	0.04	0.844	2.16	0.162	3.51	0.066	3.278	3.916	4.238	4.328	3.981	4.766	3.26	4.685	6.019	3.835	4.34	4.346	5.758	5.405	4.508	3.297	3.266
AT5G10720	HK5	1.06	0.326	0.68	0.527	0.48	0.633	1.635	2.213	2.042	1.971	1.746	1.684	1.78	1.331	1.322	2.312	1.882	1.705	1.555	2.813	1.41	1.877	2.018
AT5G19040	IPT5	0.46	0.509	4.65	0.034	0.82	0.464	1.34	1.424	1.564	0.952	1.518	1.025	1.307	2.33	1.775	1.51	1.476	1.488	1.166	1.132	1.326	1.435	1.532
AT5G20040	IPT9	0.64	0.441	0.2	0.82	0.07	0.933	1.691	1.011	1.198	0.992	1.739	1.137	1.577	1.396	1.234	1.064	1.801	1.793	1.639	0.788	1.685	1.198	1.914
AT5G21482	CKX7	5.22	0.043	10.1	0.003	0.61	0.562	4.904	6.978	8.692	11.227	8.683	11.046	6.323	8.088	7.385	7.593	5.025	5.64	7.12	9.954	8.339	4.988	4.353
AT5G35750	HK2	5.48	0.039	1.05	0.383	0.18	0.84	2.405	2.135	2.057	2.069	2.482	1.766	2.032	2.149	2.056	1.72	2.377	1.942	1.649	1.763	1.869	1.712	1.877
AT5G38450	CYP735A1	1.46	0.252	0.44	0.652	1.16	0.35	0.287	0.697	0.403	0.427	0.55	0.237	0.527	0.746	0.418	0.696	0.485	0.787	0.555	0.474	0.611	0.369	0.583
AT5G39340	AHP3	1.45	0.254	0.22	0.808	0.66	0.537	1.953	1.144	2.105	2.684	1.338	1.548	1.916	1.535	1.815	1.644	2.58	2.533	1.612	1.723	2.014	2.564	1.842
AT5G56970	CKX3	1	0.34	0.58	0.575	1.78	0.214	0.569	0.343	0.386	0.638	0.4	0.628	0.382	0.441	0.359	0.484	0.625	0.245	0.567	0.602	0.374	0.981	0.458
AT5G65000		0.28	0.61	3.45	0.069	0.17	0.846	1.241	1.497	1.644	0.771	1.014	0.99	0.517	1.857	1.401	1.357	2.048	1.195	0.814	0.93	1.082	1.846	1.241
1. Desired cutoff value of 0.05 for p is obtained by adjusting cutoff to 0.0015 using Bonferroni correction for multiple hypothesis testing. Genes passing this cutoff are highlighted in yellow.

## Sheet: SFile1D
Supplemental File 1D. Expression of Ethylene Network Genes in Response to Estradiol Induced Activation of ABIG1.
Two Way ANOVA								Gene Expression in FPKM
								0 minutes estradiol			60 minutes estradiol			120 minutes estradiol			0 minutes estradiol			60 minutes estradiol			120 minutes estradiol
geneID	gene name	Genotype F	Genotype p	Time F	Time p	GxT F	GxT p(1)	WT1	WT2	WT3	WT4	WT5	WT6	WT7	WT8	WT9	EST:ABIG1 1	EST:ABIG1 2	EST:ABIG1 3	EST:ABIG1 4	EST:ABIG1 5	EST:ABIG1 6	EST:ABIG1 7	EST:ABIG1 8
AT1G01480	ACS2	0.1	0.758	6.51	0.014	4.43	0.039	0.25	0.39	0.411	0.355	0.203	0.312	0.427	0.477	0.584	0.455	0.465	0.517	0.389	0.21	0.217	0.297	0.385
AT1G03400	ACC oxidase-like	1.88	0.197	0.7	0.519	2.88	0.099	0.474	0.735	0.676	0.36	0.536	0.561	0.833	0.723	0.664	0.897	0.42	0.461	0.854	1.095	0.823	0.439	0.984
AT1G04310	ERS2	27.15	0	32.39	0	16.92	0.00044	2.573	1.821	1.487	1.225	1.603	1.122	2.567	2.081	2.297	2.4	2.466	1.658	2.035	1.991	2.163	4.836	6.052
AT1G62380	ACO2	4.43	0.059	4.16	0.045	1.06	0.379	2071.9	3984.07	4423.71	5282.76	6186.25	4263.63	5462.36	7622.3	6440.23	4533.32	3659.54	2170.18	2443.4	5470.05	3856.98	5040.61	3737.59
AT1G62960	ACS10	3.63	0.083	0.13	0.877	0.28	0.762	1.908	1.631	1.742	1.684	2.291	1.928	1.908	1.828	1.64	2.092	1.855	2.617	2.303	1.644	2.406	2.452	1.752
AT1G77330	ACO5	0.03	0.876	1.33	0.305	0.38	0.692	6.705	10.401	12.804	7.986	7.753	6.665	6.774	10.226	10.415	10.635	10.055	7.614	7.357	10.403	7.348	8.248	8.034
AT2G19590	ACO1	0.03	0.875	5.97	0.018	0.43	0.661	2.615	4.132	4.364	2.024	2.953	1.892	2.132	3.072	3.092	3.724	6.1	2.957	2.091	2.125	2.317	2.96	1.659
AT2G25450	ACC oxidase-like	1.25	0.287	6.41	0.014	2.33	0.143	341.925	532.427	660.078	682.33	588.886	702.788	680.133	541.552	465.202	633.607	250.495	245.572	821.039	873.501	952.118	555.649	980.337
AT2G25490	EBF1	0.77	0.399	0.34	0.718	0.15	0.862	6.489	5.635	6.711	5.452	7.201	6.369	5.001	6.78	6.511	5.171	6.183	7.248	5.431	6.26	5.831	5.691	5.464
AT2G40940	ERS1	0.09	0.769	4.44	0.039	8.03	0.007	45.835	53.097	49.938	37.718	26.927	34.228	31.868	18.538	24.41	45.236	23.981	24.244	39.102	44.203	51.104	31.419	35.737
AT3G04580	EIN4	0.01	0.935	0.81	0.468	0.24	0.793	1.962	1.77	1.366	1.46	1.993	1.814	1.908	2.077	1.884	1.474	2.663	1.484	2.061	1.309	1.495	2.29	1.782
AT3G16770	EBP	10.39	0.008	0.41	0.676	2.12	0.166	29.542	32.644	35.298	32.108	22.509	27.915	29.334	30.11	25.766	43.169	37.513	24.119	57.321	38.699	40.928	36.48	40.207
AT3G18910	ETP2	1.3	0.278	2.53	0.125	0.29	0.754	0.799	0.551	0.697	0.996	0.494	0.819	0.768	0.909	0.779	0.552	0.452	0.606	0.853	0.797	0.528	0.81	0.794
AT3G18980	ETP1	0.01	0.922	0.5	0.619	4.61	0.035	13.661	9.649	9.099	9.117	8.287	7.147	9.932	5.899	7.139	9.705	7.874	5.421	7.115	8.191	9.679	11.169	11.2
AT3G20770	EIN3	10.43	0.008	12.66	0.001	9.01	0.005	13.06	12.182	14.367	13.219	12.772	16.086	13.223	10.426	10.843	12.659	10.707	10.17	19.616	18.267	21.097	13.606	17.867
AT4G08040	ACS11	0.12	0.737	1.31	0.31	0.18	0.836	0.489	0.363	0.244	0.948	0.412	0.164	0.562	0.346	0.423	0.175	0.491	0.288	0.708	0.303	0.754	0.449	0.647
AT4G11280	ACS6	0.05	0.835	6.84	0.012	0.09	0.91	2.725	1.295	1.256	1.964	2.516	3.862	5.674	2.64	4.684	1.643	2.526	2.552	3.058	1.353	3.844	3.625	6.018
AT4G24800	ECIP1	0.16	0.693	2.85	0.1	2.63	0.117	18.043	15.727	14.58	9.823	11.848	12.225	15.404	8.293	10.867	14.126	14.023	12.084	14.818	12.003	15.259	11.108	13.697
AT4G26200	ACS7	4.87	0.049	27.66	0	0.31	0.739	7.26	3.519	2.958	5.577	5.179	5.76	13.564	8.966	10.988	4.65	4.348	3.548	4.865	3.937	4.166	9.434	9.365
AT5G03280	EIN2	0.02	0.881	2.29	0.147	5.39	0.023	21.558	32.249	38.515	30.133	21.474	29.063	22.448	21.381	19.717	24.754	17.132	12.471	28.818	39.557	30.531	26.793	26.892
AT5G03730	CTR1	0.01	0.926	1.46	0.274	2.61	0.118	32.94	57.399	61.521	45.636	32.883	41.606	38.707	33.492	30.701	47.172	29.379	22.744	39.49	72.141	47.684	36.059	34.283
AT5G25350	EBF2	0.33	0.575	3.82	0.055	4.11	0.046	14.448	20.857	21.801	11.629	10.471	11.271	14.127	12.528	11.572	19.699	14.872	10.919	14.321	17.156	17.062	13.059	13.379
AT5G43440	ACC oxidase-like	1.13	0.31	2.24	0.153	1.42	0.282	2.928	1.377	1.766	2.036	1.422	1.902	1.98	1.651	2.723	1.346	1.627	2.923	2.201	1.452	2.247	3.023	3.498
AT5G43450	ACC oxidase-like	12.95	0.004	35.79	0	21.71	0.00015	6.836	3.349	2.899	4.76	6.014	5.901	8.6	6.188	10.345	4.301	4.598	4.966	5.293	5.225	6.647	20.865	29.888
AT5G51690	ACS12	0.28	0.606	4.24	0.043	0.95	0.415	1.022	0.679	0.827	0.539	0.988	0.692	1.239	0.805	0.865	0.705	0.952	0.712	0.819	0.669	0.87	1.05	1.424
AT5G65800	ACS5	17.14	0.002	30.39	0	1.68	0.23	0.846	0.657	0.545	0.336	0.291	0.175	0.319	0.326	0.187	0.809	1.213	1.019	0.458	0.609	0.49	0.363	0.306
Desired cutoff value of 0.05 for p is obtained by adjusting cutoff to 0.0019 using Bonferroni correction for multiple hypothesis testing. Genes passing this cutoff are highlighted in yellow.

## Sheet: File1E
Supplemental File 1E. Expression of Abscisic Acid Network Genes in Response to Estradiol Induced Activation of ABIG1.
Two Way ANOVA								Gene Expression in FPKM
								0 minutes estradiol			60 minutes estradiol			120 minutes estradiol			0 minutes estradiol			60 minutes estradiol			120 minutes estradiol
geneID	gene name	Genotype F	Genotype p	Time F	Time p	GxT F	GxT p(1)	WT1	WT2	WT3	WT4	WT5	WT6	WT7	WT8	WT9	EST:ABIG1 1	EST:ABIG1 2	EST:ABIG1 3	EST:ABIG1 4	EST:ABIG1 5	EST:ABIG1 6	EST:ABIG1 7	EST:ABIG1 8
AT1G01360	RCAR1	2.38	0.151	2.33	0.143	3.91	0.052	0.771	0.947	0.614	0.637	0.173	0.18	0.33	0.34	0.468	0.704	0.544	0.511	0.825	0.594	0.553	0.473	0.793
AT1G06770	DRIP1	0.05	0.834	0.34	0.721	0.65	0.54	1.048	0.72	0.65	0.441	1.486	0.703	1.045	0.781	0.79	0.698	1.242	0.944	0.729	0.676	0.467	1.191	0.601
AT1G16540	ABA3	2.45	0.145	6.35	0.015	1.03	0.389	2.589	2.577	2.757	2.379	2.491	1.898	2.227	2.732	2.776	2.481	3.325	3.611	2.216	2.381	2.068	3.101	2.763
AT1G17550	HAB2	0.74	0.41	4.84	0.031	2.83	0.102	15.562	20.309	19.006	15.978	13.706	17.657	15.271	11.091	9.503	16.873	10.898	11.997	14.94	17.933	17.107	12.314	12.718
AT2G17820	HK1	0	0.978	5.9	0.018	23.61	0.0001	7.123	7.246	7.913	7.218	6.851	8.49	6.228	5.681	6.029	6.018	5.417	4.245	7.122	7.698	7.633	9.189	8.548
AT1G45249	ABF2	0.48	0.502	11.05	0.002	1.15	0.351	4.995	4.728	3.754	3.537	4.216	2.667	4.703	4.26	4.511	4.079	4.171	3.956	3.182	3.243	3.52	4.711	5.115
AT1G49720	ABF1	0.99	0.34	5.32	0.024	2.6	0.119	13.692	22.962	21.895	15.732	9.667	15.483	8.778	8.891	7.589	16.976	11.986	8.359	9.348	14.717	14.604	11.143	10.234
AT1G52340	ABA2	2.77	0.125	0.36	0.708	0.49	0.623	5.196	7.264	6.912	6.117	6.642	7.142	7.566	6.932	6.558	8.873	9.602	5.763	6.826	7.837	6.521	8.182	7.132
AT1G72770	HAB1	1.1	0.318	3.98	0.05	1.97	0.186	9.492	9.625	7.316	7.773	10.709	8.403	10.046	10.335	9.058	7.912	12.639	8.438	7.762	9.004	8.27	12.726	12.725
AT2G27150	AAO3	0.05	0.819	1.07	0.376	7.06	0.011	10.705	13.469	16.379	13.244	9.416	11.716	10.038	9.107	9.293	12.061	8.005	5.785	12.432	14.548	14.288	14.065	12.6
AT2G29090	CYP707A2	17.78	0.001	0.52	0.606	17.19	0.00041	0.835	0.544	0.819	1.15	1.46	1.283	1.477	1.552	1.387	0.903	1.432	0.857	0.873	0.44	0.692	0.546	0.325
AT2G30580	DRIP2	7.68	0.018	2.05	0.175	0.18	0.839	1.001	0.717	0.553	0.651	0.697	0.595	1.111	0.796	0.626	0.897	1.006	1.364	1.112	0.7	0.829	1.013	1.456
AT2G38310	PYL4	0	0.951	7.62	0.008	1.01	0.395	13.506	15.303	17.855	19.341	13.922	20.836	12.577	15.313	14.067	16.635	11.364	14.441	17.666	23.804	19.209	12.873	11.512
AT2G40330	PYL6	1.95	0.191	1.79	0.212	1.53	0.259	4.28	3.867	3.861	3.679	4.215	3.544	3.04	4.293	4.087	4.247	4.911	2.503	3.683	3.349	3.899	2.173	2.7
AT2G40340	DREB2C	0.03	0.863	14.59	0.001	12.17	0.002	4.09	3.75	2.863	2.014	1.117	0.944	1.237	1.095	1.535	2.802	1.902	1.904	1.458	1.77	1.79	2.888	2.374
AT3G19290	ABF4	1.81	0.205	2.88	0.098	0.21	0.815	4.948	4.574	4.377	3.751	4.008	4.079	3.456	4.137	4.464	4.749	6.484	4.134	3.985	4.574	3.704	4.988	4.277
AT4G17870	PYR1	0.56	0.47	3.73	0.058	2.91	0.097	15.777	25.639	16.484	17.745	14.501	19.095	14.464	15.207	11.846	17.518	10.728	11.451	21.396	19.735	18.554	11.761	13.604
AT4G19230	CYP707A1	0.01	0.921	5.82	0.019	0.41	0.672	2.7	3.504	4.08	2.726	2.416	2.915	1.901	3.166	2.8	3.582	4.457	3.012	2.336	2.583	2.064	3.1	1.93
AT4G26080	ABI1	2.01	0.184	3.26	0.077	5.84	0.019	4.348	5.659	5.2	4.776	5.228	4.537	4.966	5.529	5.485	5.419	5.675	5.377	4.237	5.125	4.473	4.118	3.991
AT4G34000	ABF3	0.04	0.851	0.02	0.98	0.44	0.655	4.007	6.319	5.565	4.641	4.259	5.103	4.992	5.161	4.646	5.282	6.302	2.8	5.968	5.389	4.318	5.348	5.075
AT5G05410	DREB2A	6.77	0.025	10	0.003	0.21	0.817	0.807	0.917	0.587	0.748	0.668	0.583	1.704	1.052	1.002	0.954	1.103	1.038	1.028	1.437	0.701	1.648	1.752
AT5G05440	PYL5	5.76	0.035	4.82	0.031	8.85	0.005	38.681	45.423	45.814	37.467	24.365	35.33	31.415	23.217	21.762	44.44	27.428	26.946	49.193	58.221	51.552	32.011	40.627
AT5G40280	ERA1	6.74	0.025	0.18	0.839	0.45	0.647	1.233	1.307	1.045	1.15	1.124	0.853	0.981	0.909	1.142	1.13	1.781	1.101	1.264	1.639	1.201	1.492	1.3
AT5G45340	CYP707A3	0	0.964	30.37	0	4.28	0.042	3.62	5.137	4.334	4.289	2.429	3.911	2.573	2.294	2.183	5.162	6.031	4.842	2.41	2.875	2.645	1.608	1.671
AT5G46790	PYL1	1.48	0.25	2.77	0.106	2.75	0.108	148.221	245.495	301.295	256.792	164.676	212.604	233.136	141.628	126.671	193.435	73.779	67.908	200.555	287.283	256.124	125.673	148.313
AT5G53160	RCAR3	0.65	0.437	1.65	0.236	2.93	0.095	38.12	35.346	37.679	33.245	28.429	36.897	39.388	22.673	25.519	34.776	27.153	22.733	37.527	41.341	56.923	24.945	42.949
AT5G57050	ABI2	1.58	0.235	0.31	0.741	0.28	0.758	0.435	0.545	0.464	0.376	0.669	0.39	0.462	0.584	0.334	0.306	1.043	0.654	0.448	0.514	0.552	0.526	0.648
AT5G67030	ABA1	0.2	0.661	0.13	0.877	1.36	0.296	18.67	17.307	16.265	14.939	14.984	15.394	21.696	14.914	13.166	16.485	15.002	8.828	22.115	12.737	17.97	14.164	17.713
AT5G67300	MYBR1	1.18	0.301	1.43	0.28	0.71	0.514	36.06	54.299	54.584	58.747	40.503	52.683	63.062	40.574	37.233	55.745	29.917	27.115	52.711	51.173	54.86	35.791	35.94
Desired cutoff value of 0.05 for p is obtained by adjusting cutoff to 0.0018 using Bonferroni correction for multiple hypothesis testing. Genes passing this cutoff are highlighted in yellow.

## Sheet: SFile1F
Supplemental File 1F. Expression of Chlorophyll Degradation Genes in Response to Estradiol Induced Activation of ABIG1.
Two Way ANOVA								Gene Expression in FPKM
								0 minutes estradiol			60 minutes estradiol			120 minutes estradiol			0 minutes estradiol			60 minutes estradiol			120 minutes estradiol
geneID	gene name	Genotype F	Genotype p	Time F	Time p	GxT F	GxT p(1)	WT1	WT2	WT3	WT4	WT5	WT6	WT7	WT8	WT9	EST:ABIG1 1	EST:ABIG1 2	EST:ABIG1 3	EST:ABIG1 4	EST:ABIG1 5	EST:ABIG1 6	EST:ABIG1 7	EST:ABIG1 8
AT1G04620	HCAR	3.79	0.077	0.39	0.685	0.38	0.69	1.34	0.713	0.97	0.998	1.336	1.002	1.467	0.824	1.112	1.365	1.031	1.842	1.403	0.809	1.534	1.403	1.77
AT3G44880	ACD1	6.8	0.024	1.53	0.26	1.18	0.343	9.895	6.475	8.22	7.768	8.844	8.593	10.598	7.011	8.825	9.184	8.629	9.498	18.186	8.927	13.362	10.366	13.5
AT4G11910	NYE2	9.43	0.011	1.21	0.334	0.44	0.657	2.856	2.279	2.423	2.836	1.87	2.222	2.119	2.718	3.495	2.677	4.561	5.24	3.113	3.753	2.513	4.464	3.242
AT4G13250	NYC1	4.32	0.062	0.78	0.481	0.61	0.559	4.909	2.802	4.174	5.392	3.944	4.168	4.662	3.943	4.084	3.709	6.13	4.944	3.507	5.41	9.906	5.414	10.026
AT4G22920	NYE1	0.03	0.861	0.65	0.543	3.27	0.077	1.585	0.969	1.199	1.323	1.716	1.269	1.69	2.126	1.951	0.978	2.208	2.473	1.484	1.346	1.403	1.376	1.296
AT4G37000	ACD2	2.65	0.132	1.87	0.201	0.57	0.583	4.417	6.067	5.197	7.222	5.825	6.001	5.415	5.952	5.972	4.794	4.343	6.122	5.021	6.652	5.103	5.232	4.027
AT5G04900	NOL	0.06	0.809	3.34	0.074	0.09	0.912	0.723	0.644	0.915	0.676	0.671	0.749	1.219	0.987	0.846	0.549	0.911	1.054	0.95	0.462	0.859	0.953	1.047
AT5G13800	PPH	9.86	0.009	3	0.091	5.26	0.025	9.064	7.458	8.365	8.807	8.352	7.774	9.616	6.986	6.633	8.206	8.31	7.06	10.803	9.079	11.421	10.906	11.483
Desired cutoff value of 0.05 for p is obtained by adjusting cutoff to 0.00625 using Bonferroni correction for multiple hypothesis testing. Genes passing this cutoff are highlighted in yellow.

## Sheet: SFile1G
Supplemental File 1G. Expression of Jasmonate Network Genes in Response to Estradiol Induced Activation of ABIG1.
Two Way ANOVA								Gene Expression in FPKM
								0 minutes estradiol			60 minutes estradiol			120 minutes estradiol			0 minutes estradiol			60 minutes estradiol			120 minutes estradiol
geneID	gene name	Genotype F	Genotype p	Time F	Time p	GxT F	GxT p(1)	WT1	WT2	WT3	WT4	WT5	WT6	WT7	WT8	WT9	EST:ABIG1 1	EST:ABIG1 2	EST:ABIG1 3	EST:ABIG1 4	EST:ABIG1 5	EST:ABIG1 6	EST:ABIG1 7	EST:ABIG1 8
AT1G05180	AXR1	1.13	0.311	1.71	0.225	2.18	0.16	11.585	16.156	15.114	14.574	10.831	12.698	11.494	10.924	13.708	12.108	11.183	9.167	10.543	17.104	15.184	9.233	10.647
AT1G06160	ORA59/ERF094	0.93	0.355	7.8	0.008	13.11	0.001	6.272	10.537	8.096	9.107	4.156	5.057	8.663	12.99	10.83	19.214	14.666	13.031	5.336	8.113	9.098	4.03	2.687
AT1G17380	JAZ5/TIFY11A	6.72	0.025	0.67	0.531	0.4	0.68	0.8	0.306	0.44	0.897	0.446	0.57	0.781	1.021	0.134	1.214	0.389	1.169	0.92	0.703	1.149	1.218	1.364
AT1G19180	JAZ1/TIFY10A	47.19	0	9.02	0.005	4.13	0.046	4.723	4.223	4.715	5.852	4.926	5.638	6.095	4.921	4.989	5.736	5.799	7.131	6.686	6.734	8.423	8.824	9.458
AT1G30135	JAZ8/TIFY5A	0.02	0.879	2.98	0.092	0.05	0.954	0.114	0.127	0.109	0.247	0	0	0	0	0	0.135	0	0.185	0.065	0	0.098	0	0
AT1G32640	MYC2	10.17	0.009	0.52	0.606	4.25	0.043	6.267	8.612	7.739	9.892	8.231	7.513	7.843	8.956	8.344	11.757	11.31	9.537	8.273	9.581	9.815	8.547	8.556
AT1G48500	JAZ4/TIFY6A	0.04	0.847	1.88	0.198	0.23	0.799	1.523	1.834	2.724	3.132	1.337	2.267	0.93	2.277	1.604	1.963	1.954	1.085	2.059	2.51	2.418	1.76	1.461
AT1G52890	NAC019	5.65	0.037	0.65	0.543	1.46	0.274	0.673	0.044	0.115	0.734	0.193	0.314	0.185	0.505	0.29	1.101	1.276	0.505	0.979	0.277	0.515	0.421	0.472
AT1G69490	NAP/NAC029	3.22	0.1	4.64	0.035	0.55	0.59	1.374	0.528	0.365	0.31	0.308	0.322	1.178	0.756	0.347	1.543	0.806	1.817	0.517	0.199	0.698	0.757	1.342
AT1G70700	TIFY7	0.15	0.709	2.62	0.118	13.62	0.001	1.776	1.955	1.967	2.894	1.924	2.38	2.284	2.407	2.27	3.066	2.841	2.801	2.371	1.883	2.16	1.088	1.887
AT1G72450	JAZ6/TIFY11B	0.25	0.626	3.46	0.068	2.61	0.118	6.401	5.874	8.575	7.773	5.691	6.98	6.943	6.158	6.598	9.049	7.173	7.643	5.997	5.175	8.03	4.928	4.081
AT1G74950	TIFY10B	1.11	0.314	5.56	0.021	0.49	0.628	42.466	37.272	47.902	53	39.245	59.685	40.726	31.606	34.818	62.121	35.741	36.761	52.498	53.504	76.62	34.21	34.004
AT1G76680	OPR1	0.13	0.725	5.48	0.022	1.11	0.364	18.266	15.157	18.145	29.635	17.222	36.661	46.436	15.542	20.546	15.705	8.712	14.244	36.704	31.122	49.868	18.658	32.13
AT2G06050	OPR3	0.03	0.86	3.74	0.058	0.12	0.89	22.519	44.51	48.39	75.808	27.395	54.776	25.664	34.742	26.706	59.944	24.456	26.734	35.981	76.915	60.309	27.931	20.334
AT2G34600	JAZ7/TIFY5B	0.28	0.607	0.34	0.717	2.37	0.139	0.22	0	0.674	0.764	0.716	0.396	0.137	0.847	0.26	0.315	0.909	1.278	0.353	0.614	0.076	0.314	0.394
AT2G39940	COI1	1.96	0.189	3.6	0.063	2.23	0.154	7.174	8.534	8.481	8.666	7.55	8.606	6.739	8.542	7.837	7.439	6.123	5.95	8.911	9.163	7.61	7.637	7.102
AT2G46370	JAR1	1.27	0.283	5.2	0.026	0.79	0.478	2.359	2.575	3.494	3.161	3.449	3.465	2.778	2.514	3.197	2.504	2.059	3.446	3.509	3.696	4.294	3.399	3.13
Desired cutoff value of 0.05 for p is obtained by adjusting cutoff to 0.0029 using Bonferroni correction for multiple hypothesis testing. Genes passing this cutoff are highlighted in yellow.

## Sheet: SFile1H
Supplemental File 1H. Sequence of primers used for genotyping and for Q-RT-PCR
Pimer Name	Primer Sequence
ABIG-2F	caccATGGGTCTTGATGATTCATGC	Cloning
ABIG-2R	ACATGCTGCAGAAGGATTAGTG
ABIGq2-F	GCCATCAAGAAATCTTCCTCC	qRT-PCR
ABIGq2-R	CGCCTCTTCTTCTCCATCG
ABIG-1F	CCATCTTGGTTTCATTTCGTCCCAT	Genotyping
ABIG-1R	AGGCTTAGAGTCAACGACGGATCGA
HAIq-F	CCATGGCTGTTCCCATGTA	qRT-PCR
HAIq-R	AAGCTACGCGCCATTGAC
